# Supplementary material for: Template Free Anisotropically Grown Gold Nanocluster Based Electrochemical Immunosensor for Ultralow Detection of Cardiac Troponin I
Source: Biosensors (Basel). 2022 Dec 7;12(12):1144. doi: 10.3390/bios12121144 (PMC9775497; doi:10.3390/bios12121144)
Supplement: Supplementary file 1 [file biosensors-12-01144-s001.zip]

Archive with 1 entries (1 files):
- biosensors-2005080-supplementary.pdf
